# Supplementary material for: RNA-binding protein CCDC137 activates AKT signaling and promotes hepatocellular carcinoma through a novel non-canonical role of DGCR8 in mRNA localization
Source: J Exp Clin Cancer Res. 2023 Aug 5;42:194. doi: 10.1186/s13046-023-02749-3 (PMC10403887; doi:10.1186/s13046-023-02749-3)
Supplement: Supplementary file 1 — Additional file 1. [file 13046_2023_2749_MOESM1_ESM.xlsx]

## Sheet: Sequences of CDS and sgRNAs
Sequences of CDS and sgRNAs
CDS	Sequence(5'-3')
human CCDC137	atggcgggagctggtcgcggagcagcggtgtccagggtgcaggcgggtcctgggagtccccggcgagcgcgggggcggcagcaagtgcagccgctggggaagcagcgcccagccccgtggcccgggcttcgcagcaaagagaagaagaaagtgaactgcaagcccaagaaccaggacgaacaggagattcctttccggctccgggagattatgaggagccgccaagagatgaaaaacccgatcagtaacaagaagaggaagaaagcagcccaggtgaccttcagaaagacattggagaaggaagcaaagggagaggagcccgacatcgcagtccccaagttcaaacagaggaagggggagtctgacggggcctatatccaccgcatgcagcaagaggcc…
human DGCR8773 (full length)	atggagacagatgagagcccctctccgctcccgtgtgggcccgcaggagaagcggtgatggagagccgagctcgccccttccaagcgctgccccgtgagcagtctccaccacctcccctgcaaacgtccagtggtgcagaggtaatggacgttggctctggtggtgatggacagtccgaactccctgctgaggaccccttcaacttctacggagcttctcttctctccaaaggatccttctctaagggccgcctcctcatagacccgaactgtagtggccacagcccgcgcaccgcccggcacgcacctgcggtccggaagttctcccctgaccttaagttgcttaaggatgtaaagattagcgtgagctttaccgagagctgcaggagtaaggacagg…
human DGCR8700 (truncated)	atggagacagatgagagcccctctccgctcccgtgtgggcccgcaggagaagcggtgatggagagccgagctcgccccttccaagcgctgccccgtgagcagtctccaccacctcccctgcaaacgtccagtggtgcagaggtaatggacgttggctctggtggtgatggacagtccgaactccctgctgaggaccccttcaacttctacggagcttctcttctctccaaaggatccttctctaagggccgcctcctcatagacccgaactgtagtggccacagcccgcgcaccgcccggcacgcacctgcggtccggaagttctcccctgaccttaagttgcttaaggatgtaaagattagcgtgagctttaccgagagctgcaggagtaaggacagg…
sgRNA	Forward sequence(5'-3')				Reverse sequence(5'-3')
nontarget sgRNA	caccGCGGGCAGAACGACCCTGAC				aaacGTCAGGGTCGTTCTGCCCGC
human CCDC137 sgRNA-1	caccGAGATGGCGGGAGCTGGTCG				aaacCGACCAGCTCCCGCCATCTC
human CCDC137 sgRNA-2	caccGTCGCGGAGCAGCGGTGTCC				aaacGGACACCGCTGCTCCGCGAC
murine ccdc137 sgRNA	caccAGCACTGGTTACTGCGCGGT				aaacACCGCGCAGTAACCAGTGCT
human FOXM1 sgRNA-1	caccTCGGAGCTACGGCCTAACGG				aaacCCGTTAGGCCGTAGCTCCGA
human FOXM1 sgRNA-2	caccCCGGCGCCAATTTCAAACAG				aaacCTGTTTGAAATTGGCGCCGG
human JTV1 sgRNA-1	caccCAGGTAAAGCCCTATCACGG				aaacCCGTGATAGGGCTTTACCTG
human JTV1 sgRNA-2	caccAGCTCCTGCCGTGCACGTTG				aaacCAACGTGCACGGCAGGAGCT
human LASP1 sgRNA-1	caccGGCGGGAAGTCCACGCGTAG				aaacCTACGCGTGGACTTCCCGCC
human LASP1 sgRNA-2	caccGGCCGCGGCTGCAACTACAC				aaacGTGTAGTTGCAGCCGCGGCC
human FLOT2 sgRNA-1	caccGGGGTCCCGAACTGAAGCCG				aaacCGGCTTCAGTTCGGGACCCC
human FLOT2 sgRNA-2	caccCCACACGGTGGGGCCCAACG				aaacCGTTGGGCCCCACCGTGTGG

## Sheet:  Primer sequences for real-time
Primer sequences for real-time RT-PCR
gene name	Forward Sequence	Reverse Sequence
GAPDH	CCCTCAACGACCACTTTGTC	AGGGGAGATTCAGTGTGGTG
CCDC137	TATGAGGAGCCGCCAAGAGATG	CCTCTCCCTTTGCTTCCTTCTC
FOXM1	TCTGCCAATGGCAAGGTCTCCT	CTGGATTCGGTCGTTTCTGCTG
JTV1	ACCACCAATGCGCTGGACTTGA	AGGACCCTGAAGTGCTCACAGA
LASP1	CTTCGCCTCAAGCAACAGAGTG	TGTCTGCCACTACGCTGAAACC
FLOT2	GTGGCTTGTGAGCAGTTTCTGG	CGGTCCTGATAAATCTGCTCCAC
MALAT1	GAATTGCGTCATTTAAAGCCTAGTT	GTTTCATCCTACCACTCCCAATTAAT
